# Supplementary material for: Identification of Differential Responses of Goat PBMCs to PPRV Virulence Using a Multi-Omics Approach
Source: Front Immunol. 2021 Oct 4;12:745315. doi: 10.3389/fimmu.2021.745315 (PMC8521192; doi:10.3389/fimmu.2021.745315)
Supplement: Supplementary file 4 [file Table_1.xlsx]

## Sheet: Goat_BTM HNGC
M0	M1.0	M1.1	M10.0	M10.1	M100	M101	M102	M103	M104	M105	M106.0	M106.1	M107	M108	M109	M11.0	M11.1	M11.2	M110	M111.0	M111.1	M112.0	M112.1	M113	M114.0	M114.1	M115	M116	M117	M118.0	M118.1	M119	M12	M120	M121	M122	M123	M124	M125	M126	M127	M128	M129	M13	M130	M131	M132	M133.0	M133.1
COL1A2	COL4A2	COL4A2	RAD51	PRIM1	RASGRP4	DEK	PNOC	MCM7	ZNF423	IRAK3	NUP54	NUP107	HOXB2	TSPAN8	LEF1	MEGF9	TREM1	FCGR2	COL1A2	USP18	USP18	C1QA	C1R	LPCAT2	ASIC1	PLA2G4A	IL15	CCN1	LEF1	LYZ6*	CAHI-DMB	PLXDC2	LAT	HCLS1	PLSCR1	NBL1	GAB1	ABCG2	CDKN2B	LAT	IFITM3	SP3	CASC4	CCL4	PTGER2	GFI1B	PROK2	JUP	JUP
CCL2	LAMB1	LAMB1	FBXO5	RAD51	RAC2	SP3	STAP1	CDKN2A	JUP	IGFBP7	NUP107	NUP133	HOXA2	CDCA7	GATA3	FCGR1	CD36	NCF2	RRAS	KYNU	DDX58	C1R	CFB	SGMS2	ELANE	MBOAT2	IL7R	FSTL1	CD96	SAMHD1	C1orf162	ATP1B1	CD28	GATA3	IL15	CCL2	EBF1	AQP1	PRKCG	ASRGL1	PLSCR1	RNF139	PIKFYVE	DDX58	PTGDR	INHBA	C5AR1	CLDN7	LAMC2
CXCL8	COL1A2	COL1A2	MELK	FBXO5	AKT1	ARMT1	P2RX5	CHEK1	MLLT3	RETN	NUP133	NUP160	HOXB9	MISP	LRRK2	TREM1	P2RX1	CAMK1	RHOC	AIF1	PSMB10	CFB	IL33	TLR8	TAL1	IGFBP7	IL10	CAV1	PPP2R1A	CAHI-DMB	IL1R2	RGL1	CHST15	SIGIRR	TAP1	NR2F2	HBEGF	HP	SOX15	UBASH3A	USP18	ARID4A	PANK3	IL1B	GPR18	PRKAR2B	CXCR1	SPINT1	CLDN7
DCN	MET	COL4A1	POLE2	MELK	RASGRP2	AGL	BTLA	CDC23	FSTL1	LPCAT2	NUP88	NUP43	HOXA4	AXIN2	CORO1A	PYGL	LYN	IGSF6	COL1A1	CTSS	TAP1	CFH	C7	PDGFC	IGFBP7	LPCAT2	IFNG	WWTR1	PTPRC	BCL6	LTBR	CD83	SPNS1	LYN	CD27	TGFB2	DLL1	ELANE	ZNF205	BCL11B	TAP1	RNF6	IMPA1	PYCARD	F2R	FHL2	PTAFR	KRT19	CDH1
MGP	PDGFRB	FN1	E2F7	POLE2	ARRB2	MICU2	ADGRL4	MAD2L1	MEF2C	SLC22A4	NUP35	SLBP	HOXA6	GPX2	TRIB1	GRN	SLC7A7	SLC11A1	MYH10	IFI35	IFIT2	SERPING1	C1S	WLS	KCNK5	SLC40A1	CSF3	YAP1	CORO1A	EVI5	S1PR3	SLAMF8	THEM4	LPXN	SLAMF7	LAMA4	NR4A3	TGM2	MAPRE3	TCF4	RSAD2	CLK1	FNDC3A	CCL5	PDE4D	GMPR	HCAR2	EPCAM	ITGB6
MMP9	COL4A1	COL1A1	OSBPL7	CIT	MAP2K2	PIKFYVE	GHR	RBL2	GNAZ	JAG1	RANBP1	NUP85	HOXA10	RNF43	CCR2	RNF130	SERPINB2	PAK1	SEMA6A	TAP1	BST-2B	CFD	PROS1	SORT1	JAG1	SVIL	LIF	ERRFI1	CD6	PGD	ADGRE1	CD86	GRAP2	DGKZ	CCL19	IGF1	ALKAL2	PROK2	TCF15	SLC40A1	IFIT1	CCNT2	AVL9	CXCL10	XCL1	TAL1	GNG10	EPS8L1	LAMA3
MMP2	FN1	FBN1	RANBP1	E2F7	MAP4K1	CLK1	GNG12	CCNE1	MGLL	PROK2	NUP160	GTF2H1	HOXA3	EHF	CCR7	CTSH	DOK2		PTK2	TLR7	CXCL10	C1QB	CLU	STEAP4	ATP8B4	ST3GAL6	IL15RA	CXCL12	PSTPIP1	C1orf162	TNFRSF1B	PRKCD	LCK	ARRB2	IRF4	PODN	BCL11B	SLC40A1	PSD	CD3E	IFIH1	USP1	PIK3C3	IL6	CCL5	HEMGN	FFAR2	CDH1	CDH3
LIF	COL1A1	TNC	ARHGAP6	RANBP1	TGFB1	SLC35A1	AMOTL2	CDC25C	CRIM1	CDKN2C	NUP43	NUP37	HOXB3	ASCL2	SYNE2	KYNU	SERPINA1		NRP1	CXCL16	BST-2A	C7	C3	B3GNT5	BST1	FAH	IL6	VCAM1	ADAM9	ARHGEF10L	MCEMP1	IL4I1	SH2D1A	ARHGAP15	LY9	MYLK	VPREB3	KCNH2	ADGRD2	SH2D1A	PARP9	PIK3C2A	PIK3C2A	IRF7	S1PR5	MS4A3		CCL3	ITGB4
IL6	ITGA9	LAMB2	ATAD2	POLA2	FLNA	IMPA1	CD79A	HDAC2	PDGFRA	CA2	XPO1	SMC1A	HOXB6		BCL2	TBXAS1	F13A1			RIPK2	PSMB8	C5AR1	CFI		NREP	OSBPL1A	IL23A	OSMR	NINJ1	SMARCD3	SLC24A4	RIN2	TRAT1	MAP4K1	GPR183	IGFBP5	ICOSLG	RHAG	FUT7	CHI3L2	IFITM1	NDUFA5	MED23	NFKBIA	ITPR3	ACTN1		LSR	CLDN4
THBD	MYL9	LAMC1	ARID4A	SKP2	MAP3K11	PIK3C3	CAV2	ANAPC10		BPI	NUP85	SEH1L	HOXA9		TGFBR3	IRAK3	PECAM1			THBS1	ZBP1	C2			SLC40A1		IL2RA	ADGRF5	PLEK	PID1	NFAM1	IL1RN		VAV1	BIRC3	CXCL12	NR4A1	LTF	ELAVL3	APBB1	IRF7	PSMC6	KIAA1109	ZBP1		TNS1		CDH3	CLDN3
MMP1	TNC	VWF	NR3C2	SLBP		PIK3C2A	SMAD1	CDC25A		MGST1	NUP155				IL6R	NCF2	CFD			FES	TNFSF13B	C1S			MS4A3			EPS8	BCL2	LYZ5*	SLC16A3			ARHGAP4	IGKV1*	NRP1	VPREB1	C5AR1	GP1BB	CD4	HERC5		PLEKHF2			XK		EHF	LAMB3
PLAU	EGFR		ZNF367	MCM4		PHTF2		CHEK2		BTBD3	NUP37				NCKAP1L	GCA	PLAUR			BST-2B		C1QC			SYNGR1			PDGFRA	PRKCQ	IL1R2	TMEM176B							ABCB6		PCSK5	STAT1		SRP9					CLDN4
	COL6A3		RFC1	WEE1		PPP1R12A		PLK1		CLEC11A	NUP62				S1PR1	TIMP2	JAML			BST-2A		C3			PKP4				LY9	PTGS2	MCTP1							SNCA					SYNJ1					CLDN3
	COL6A2		MCM2	PCNA		SYNJ1		CCNE2		PTX3	NUP42				C3AR1	FCGRT	F5			PSMB8		C3AR1			MPO				CXCR3	CD68	CD4							ALAS2										SFN
	ITGB3		GMNN	ERBIN				ATR		CPNE2	RAN				CCR1	LRP1	FCER1G			ZBP1		CFI			MLC1				ZAP70	LTBR	STEAP4							SLC4A1
	LAMB2		TLE4	NASP				DBF4		BEX2	SEH1L					VNN2	ITGAM			TNFSF13B					SVIL				SPOCK2	LYZ4*	TNFSF13B							C3AR1
	ITGA5		MCM4	PKMYT1				MCM3		H1-0	NUP205					CRISPLD2	SLC16A3			LY86					RUNX2				NELL2	CTSS								NEDD4L
	LAMC1		MCM6	KNTC1				CDC20								PLBD1	SIRPA			EREG					PDGFC				SELPLG	ACSL1
	ITGA2B		WEE1	CDC6				MCM2								SCPEP1	SYK								ACTN1				CD40LG	LYZ3*
	PTK2		PSIP1					SKP2								AIF1	GNB4								MGST1					LRRK2
	CAV2		PCNA					CDKN2C								EPB41L3	PSAP								BTBD3					ADGRE1
	COL5A2		ERBIN					MCM4								FGL2									CLEC11A					CXCR2
	ITGAV		MEIS2					CCNA2								PLXDC2									ST3GAL6					TNFRSF1B
	KDR		MAP4K1					MCM6								PFDN5									FAH					FGD4
	PDGFRA		CDC6					WEE1								ALDH2									CPNE2					HAL
			UNG					BUB1B								STAB1									CDK6					NAIP
			EZH2					CDKN1B								CLEC4A									ZNRF1					VNN1
			HOXA9					PCNA								ALOX5									GGH					ACPP
			H2BC12					E2F1								LYN									TSPAN2					MCEMP1
								ESPL1								MTMR11									LGALS12					DPYD
								CDC45								BLVRB									NFE2					JAML
								CCNB2								HCK									DOCK5					MGAM
								CCNB1								SERPINA1									OTULINL					F5
								E2F5								BTK														SLC24A4
								BUB1								CFP														MYO1F
								PKMYT1								F13A1														MPP1
								MCM5								BST1														CARD9
								SMC3								ADGRE2														ST3GAL6
								RAD21								LAT2														LY96
								RBL1								SPI1														PTX3
								TTK								RASSF4														TMEM176B
								CDC6								TFEC														LGALS3
								E2F2								CPPED1														DOK3
								CDKN1A								CFD														DUSP6
								CDK2								FYB1														LYZ7*
								TFDP1								MSRB1														HCAR2
																PLAUR														CD4
																AQP9														STEAP4
																PADI2														NACC2
																CSTA														DYSF
																CYFIP1														LYZ2*
																SLC11A1														HHEX
																MYCL														TNFSF13B
																QPCT														PAK1
																TLR8														RNASE6
																C5AR1														RHOU
																CD86														MTARC1
																CPVL														DOCK5
																FGR														EMILIN2
																CD33
																MGST1
																SULF2
																RAB32
																MAFB
																FCN1
																DMXL2
																SIRPA
																CEBPA
																LGALS2
																TYROBP
																SLC15A3
																CEBPD
																SGK1
																MPEG1
																TMEM176A
																CD93
																CST3
																CSF3R
																TLR5
																IFI30
																TGFBI
																NFE2
																SHTN1
																SIRPB1
																LY86
																CSF2RA
[truncated: 295 more columns]

## Sheet: Goat_BTM ENSCHIG
M0	M1.0	M1.1	M10.0	M10.1	M100	M101	M102	M103	M104	M105	M106.0	M106.1	M107	M108	M109	M11.0	M11.1	M11.2	M110	M111.0	M111.1	M112.0	M112.1	M113	M114.0	M114.1	M115	M116	M117	M118.0	M118.1	M119	M12	M120	M121	M122	M123	M124	M125	M126	M127	M128	M129	M13	M130	M131	M132	M133.0	M133.1
ENSCHIG00000025647	ENSCHIG00000026168	ENSCHIG00000026168	ENSCHIG00000026747	ENSCHIG00000026915	ENSCHIG00000027087	ENSCHIG00000026737	ENSCHIG00000027029	ENSCHIG00000027136	ENSCHIG00000027139	ENSCHIG00000025230	ENSCHIG00000027258	ENSCHIG00000026859	ENSCHIG00000025836	ENSCHIG00000027065	ENSCHIG00000025316	ENSCHIG00000027246	ENSCHIG00000027075	ENSCHIG00000027171	ENSCHIG00000025647	ENSCHIG00000025908	ENSCHIG00000025908	ENSCHIG00000024710	ENSCHIG00000023479	ENSCHIG00000021714	ENSCHIG00000026006	ENSCHIG00000026282	ENSCHIG00000024482	ENSCHIG00000027269	ENSCHIG00000025316	ENSCHIG00000027096	ENSCHIG00000026519	ENSCHIG00000023670	ENSCHIG00000025007	ENSCHIG00000026512	ENSCHIG00000025945	ENSCHIG00000024575	ENSCHIG00000024669	ENSCHIG00000026645	ENSCHIG00000025845	ENSCHIG00000025007	ENSCHIG00000026593	ENSCHIG00000024420	ENSCHIG00000024288	ENSCHIG00000026450	ENSCHIG00000026600	ENSCHIG00000026837	ENSCHIG00000020872	ENSCHIG00000026333	ENSCHIG00000026333
ENSCHIG00000023567	ENSCHIG00000025890	ENSCHIG00000025890	ENSCHIG00000026682	ENSCHIG00000026747	ENSCHIG00000024845	ENSCHIG00000024420	ENSCHIG00000026945	ENSCHIG00000025939	ENSCHIG00000026333	ENSCHIG00000022973	ENSCHIG00000026859	ENSCHIG00000026250	ENSCHIG00000024428	ENSCHIG00000026797	ENSCHIG00000025038	ENSCHIG00000027141	ENSCHIG00000025069	ENSCHIG00000025088	ENSCHIG00000025071	ENSCHIG00000025717	ENSCHIG00000025883	ENSCHIG00000023479	ENSCHIG00000022942	ENSCHIG00000017842	ENSCHIG00000025832	ENSCHIG00000026251	ENSCHIG00000020828	ENSCHIG00000019503	ENSCHIG00000025191	ENSCHIG00000027049	ENSCHIG00000025730	ENSCHIG00000023627	ENSCHIG00000024564	ENSCHIG00000025038	ENSCHIG00000024482	ENSCHIG00000023567	ENSCHIG00000023531	ENSCHIG00000026624	ENSCHIG00000023927	ENSCHIG00000024873	ENSCHIG00000025945	ENSCHIG00000021860	ENSCHIG00000018742	ENSCHIG00000025883	ENSCHIG00000025921	ENSCHIG00000025901	ENSCHIG00000016291	ENSCHIG00000025376	ENSCHIG00000026322
ENSCHIG00000020142	ENSCHIG00000025647	ENSCHIG00000025647	ENSCHIG00000026166	ENSCHIG00000026682	ENSCHIG00000023255	ENSCHIG00000024403	ENSCHIG00000026818	ENSCHIG00000025345	ENSCHIG00000019549	ENSCHIG00000022076	ENSCHIG00000026250	ENSCHIG00000021564	ENSCHIG00000022791	ENSCHIG00000021677	ENSCHIG00000021778	ENSCHIG00000027075	ENSCHIG00000023610	ENSCHIG00000018171	ENSCHIG00000024084	ENSCHIG00000023929	ENSCHIG00000023396	ENSCHIG00000022942	ENSCHIG00000020304	ENSCHIG00000016625	ENSCHIG00000023704	ENSCHIG00000022973	ENSCHIG00000016979	ENSCHIG00000019290	ENSCHIG00000023496	ENSCHIG00000026519	ENSCHIG00000024086	ENSCHIG00000017821	ENSCHIG00000024216	ENSCHIG00000022519	ENSCHIG00000021983	ENSCHIG00000023141	ENSCHIG00000022689	ENSCHIG00000026069	ENSCHIG00000023104	ENSCHIG00000022525	ENSCHIG00000025908	ENSCHIG00000021589	ENSCHIG00000017246	ENSCHIG00000024469	ENSCHIG00000022828	ENSCHIG00000025667	ENSCHIG00000012101	ENSCHIG00000025141	ENSCHIG00000025376
ENSCHIG00000018030	ENSCHIG00000024998	ENSCHIG00000022125	ENSCHIG00000023859	ENSCHIG00000026166	ENSCHIG00000018460	ENSCHIG00000024129	ENSCHIG00000022611	ENSCHIG00000025087	ENSCHIG00000019503	ENSCHIG00000021714	ENSCHIG00000023339	ENSCHIG00000020820	ENSCHIG00000019699	ENSCHIG00000020538	ENSCHIG00000021644	ENSCHIG00000026825	ENSCHIG00000022450	ENSCHIG00000018155	ENSCHIG00000021319	ENSCHIG00000022768	ENSCHIG00000021983	ENSCHIG00000020774	ENSCHIG00000016536	ENSCHIG00000015981	ENSCHIG00000022973	ENSCHIG00000021714	ENSCHIG00000016504	ENSCHIG00000017264	ENSCHIG00000022485	ENSCHIG00000026477	ENSCHIG00000022975	ENSCHIG00000017611	ENSCHIG00000017567	ENSCHIG00000022450	ENSCHIG00000021715	ENSCHIG00000022660	ENSCHIG00000020787	ENSCHIG00000025832	ENSCHIG00000023092	ENSCHIG00000019860	ENSCHIG00000021983	ENSCHIG00000020161	ENSCHIG00000016111	ENSCHIG00000023123	ENSCHIG00000022474	ENSCHIG00000025140	ENSCHIG00000012038	ENSCHIG00000024513	ENSCHIG00000018029
ENSCHIG00000017819	ENSCHIG00000024821	ENSCHIG00000021438	ENSCHIG00000023455	ENSCHIG00000023859	ENSCHIG00000015924	ENSCHIG00000019056	ENSCHIG00000020032	ENSCHIG00000025057	ENSCHIG00000016206	ENSCHIG00000021571	ENSCHIG00000023148	ENSCHIG00000019364	ENSCHIG00000015611	ENSCHIG00000017366	ENSCHIG00000021266	ENSCHIG00000026100	ENSCHIG00000022436	ENSCHIG00000017190	ENSCHIG00000018616	ENSCHIG00000021984	ENSCHIG00000017063	ENSCHIG00000019405	ENSCHIG00000012570	ENSCHIG00000015817	ENSCHIG00000022634	ENSCHIG00000019342	ENSCHIG00000014962	ENSCHIG00000017090	ENSCHIG00000021644	ENSCHIG00000026426	ENSCHIG00000022209	ENSCHIG00000017503	ENSCHIG00000015398	ENSCHIG00000019674	ENSCHIG00000021635	ENSCHIG00000019560	ENSCHIG00000020292	ENSCHIG00000025215	ENSCHIG00000022223	ENSCHIG00000019406	ENSCHIG00000021832	ENSCHIG00000018314	ENSCHIG00000016024	ENSCHIG00000016688	ENSCHIG00000017295	ENSCHIG00000024167	ENSCHIG00000010746	ENSCHIG00000022999	ENSCHIG00000013972
ENSCHIG00000016983	ENSCHIG00000022125	ENSCHIG00000021319	ENSCHIG00000023060	ENSCHIG00000023632	ENSCHIG00000014919	ENSCHIG00000018742	ENSCHIG00000018928	ENSCHIG00000024944	ENSCHIG00000015734	ENSCHIG00000020996	ENSCHIG00000022923	ENSCHIG00000017756	ENSCHIG00000014836	ENSCHIG00000011757	ENSCHIG00000020624	ENSCHIG00000026077	ENSCHIG00000021894	ENSCHIG00000003071	ENSCHIG00000018089	ENSCHIG00000021983	ENSCHIG00000015462	ENSCHIG00000018896	ENSCHIG00000010494	ENSCHIG00000011235	ENSCHIG00000020996	ENSCHIG00000016403	ENSCHIG00000014176	ENSCHIG00000014009	ENSCHIG00000019984	ENSCHIG00000026194	ENSCHIG00000021647	ENSCHIG00000016051	ENSCHIG00000015296	ENSCHIG00000018020	ENSCHIG00000018403	ENSCHIG00000018863	ENSCHIG00000020263	ENSCHIG00000020872	ENSCHIG00000018549	ENSCHIG00000019342	ENSCHIG00000021671	ENSCHIG00000016658	ENSCHIG00000015406	ENSCHIG00000015403	ENSCHIG00000017060	ENSCHIG00000023704	ENSCHIG00000007229	ENSCHIG00000021882	ENSCHIG00000013633
ENSCHIG00000016293	ENSCHIG00000021438	ENSCHIG00000021045	ENSCHIG00000022923	ENSCHIG00000023455	ENSCHIG00000012238	ENSCHIG00000018314	ENSCHIG00000015506	ENSCHIG00000024742	ENSCHIG00000011090	ENSCHIG00000020872	ENSCHIG00000021564	ENSCHIG00000014725	ENSCHIG00000014179	ENSCHIG00000010459	ENSCHIG00000019145	ENSCHIG00000026002	ENSCHIG00000021822		ENSCHIG00000013943	ENSCHIG00000021012	ENSCHIG00000015403	ENSCHIG00000017414¬†	ENSCHIG00000010216	ENSCHIG00000008525	ENSCHIG00000020664	ENSCHIG00000013422	ENSCHIG00000012562	ENSCHIG00000010998	ENSCHIG00000019657	ENSCHIG00000025730	ENSCHIG00000020477	ENSCHIG00000015193	ENSCHIG00000013860	ENSCHIG00000015924	ENSCHIG00000017135	ENSCHIG00000015891	ENSCHIG00000019860	ENSCHIG00000019342	ENSCHIG00000016284	ENSCHIG00000012455	ENSCHIG00000019848	ENSCHIG00000015997	ENSCHIG00000015348	ENSCHIG00000012291	ENSCHIG00000016688	ENSCHIG00000023194	ENSCHIG00000005922	ENSCHIG00000018029	ENSCHIG00000011663
ENSCHIG00000014176	ENSCHIG00000021319	ENSCHIG00000020744	ENSCHIG00000022831	ENSCHIG00000022923	ENSCHIG00000011916	ENSCHIG00000018065	ENSCHIG00000014704	ENSCHIG00000024676	ENSCHIG00000010023	ENSCHIG00000018497	ENSCHIG00000020820	ENSCHIG00000014565	ENSCHIG00000013978	ENSCHIG00000003965	ENSCHIG00000017393	ENSCHIG00000025717	ENSCHIG00000021633		ENSCHIG00000008067	ENSCHIG00000019133	ENSCHIG00000015033	ENSCHIG00000016536	ENSCHIG00000008320	ENSCHIG00000007874	ENSCHIG00000020433	ENSCHIG00000012774	ENSCHIG00000012291	ENSCHIG00000009839	ENSCHIG00000019633	ENSCHIG00000025682	ENSCHIG00000016583	ENSCHIG00000014204	ENSCHIG00000012378	ENSCHIG00000014079	ENSCHIG00000015987	ENSCHIG00000015809	ENSCHIG00000017114	ENSCHIG00000019111	ENSCHIG00000015493	ENSCHIG00000012378	ENSCHIG00000016137	ENSCHIG00000015119	ENSCHIG00000015119	ENSCHIG00000011345	ENSCHIG00000013199	ENSCHIG00000018889		ENSCHIG00000017081	ENSCHIG00000005571
ENSCHIG00000012291	ENSCHIG00000021157	ENSCHIG00000015310	ENSCHIG00000021918	ENSCHIG00000021506	ENSCHIG00000011282	ENSCHIG00000016111	ENSCHIG00000013630	ENSCHIG00000024213	ENSCHIG00000005194	ENSCHIG00000016188	ENSCHIG00000018132	ENSCHIG00000008648	ENSCHIG00000008881		ENSCHIG00000016322	ENSCHIG00000025353	ENSCHIG00000020633			ENSCHIG00000018544	ENSCHIG00000012829	ENSCHIG00000016291	ENSCHIG00000006982		ENSCHIG00000019753	ENSCHIG00000000386	ENSCHIG00000010965	ENSCHIG00000009367	ENSCHIG00000018308	ENSCHIG00000024917	ENSCHIG00000015076	ENSCHIG00000009997	ENSCHIG00000003509	ENSCHIG00000012238	ENSCHIG00000012779	ENSCHIG00000011607	ENSCHIG00000013703	ENSCHIG00000019103	ENSCHIG00000010111	ENSCHIG00000012064	ENSCHIG00000016060	ENSCHIG00000014906	ENSCHIG00000014671	ENSCHIG00000010157	ENSCHIG00000007818	ENSCHIG00000015756		ENSCHIG00000015582	ENSCHIG00000004293
ENSCHIG00000010975	ENSCHIG00000021010	ENSCHIG00000014471	ENSCHIG00000021589	ENSCHIG00000019384	ENSCHIG00000010206	ENSCHIG00000015348	ENSCHIG00000013089	ENSCHIG00000023676		ENSCHIG00000016187	ENSCHIG00000017756	ENSCHIG00000006215	ENSCHIG00000004716		ENSCHIG00000015521	ENSCHIG00000025230	ENSCHIG00000018960			ENSCHIG00000017641	ENSCHIG00000006747	ENSCHIG00000014396			ENSCHIG00000019342		ENSCHIG00000009532	ENSCHIG00000008724	ENSCHIG00000017674	ENSCHIG00000024914	ENSCHIG00000013754	ENSCHIG00000009696		ENSCHIG00000011155	ENSCHIG00000012208	ENSCHIG00000010998	ENSCHIG00000009664	ENSCHIG00000016965	ENSCHIG00000003436	ENSCHIG00000011357	ENSCHIG00000011345	ENSCHIG00000003918	ENSCHIG00000011688	ENSCHIG00000006747		ENSCHIG00000014628		ENSCHIG00000011663	ENSCHIG00000004105
ENSCHIG00000010427	ENSCHIG00000020744	ENSCHIG00000012979	ENSCHIG00000021047	ENSCHIG00000019364		ENSCHIG00000015119	ENSCHIG00000011281	ENSCHIG00000023601		ENSCHIG00000015112	ENSCHIG00000016985				ENSCHIG00000012394	ENSCHIG00000025088	ENSCHIG00000018896			ENSCHIG00000017144	ENSCHIG00000004013	ENSCHIG00000012570			ENSCHIG00000018889			ENSCHIG00000007522	ENSCHIG00000016322	ENSCHIG00000024463	ENSCHIG00000012621			ENSCHIG00000000137	ENSCHIG00000005902	ENSCHIG00000008067	ENSCHIG00000000045	ENSCHIG00000016291	ENSCHIG00000000234	ENSCHIG00000010446	ENSCHIG00000009824		ENSCHIG00000009121			ENSCHIG00000003190		ENSCHIG00000010459	ENSCHIG00000000495
ENSCHIG00000000480	ENSCHIG00000020547		ENSCHIG00000020288	ENSCHIG00000018094		ENSCHIG00000013812		ENSCHIG00000023583		ENSCHIG00000014908¬†	ENSCHIG00000014565				ENSCHIG00000009799	ENSCHIG00000025003	ENSCHIG00000018353			ENSCHIG00000015462		ENSCHIG00000011222			ENSCHIG00000018332			ENSCHIG00000005194	ENSCHIG00000016059	ENSCHIG00000024086	ENSCHIG00000011978							ENSCHIG00000015177		ENSCHIG00000004522	ENSCHIG00000009728		ENSCHIG00000006407					ENSCHIG00000004293
	ENSCHIG00000018312		ENSCHIG00000019925	ENSCHIG00000017141		ENSCHIG00000007263		ENSCHIG00000022851		ENSCHIG00000014265	ENSCHIG00000012083				ENSCHIG00000008675	ENSCHIG00000024986	ENSCHIG00000016062			ENSCHIG00000015033		ENSCHIG00000008320			ENSCHIG00000018303				ENSCHIG00000015987	ENSCHIG00000023277	ENSCHIG00000011686							ENSCHIG00000012331					ENSCHIG00000005095					ENSCHIG00000004105
	ENSCHIG00000018004		ENSCHIG00000019820	ENSCHIG00000015863		ENSCHIG00000005095		ENSCHIG00000022720		ENSCHIG00000012523	ENSCHIG00000009608				ENSCHIG00000007611	ENSCHIG00000024609	ENSCHIG00000015374			ENSCHIG00000012829		ENSCHIG00000007611			ENSCHIG00000017436				ENSCHIG00000014964	ENSCHIG00000023275	ENSCHIG00000010446							ENSCHIG00000011854										ENSCHIG00000001148
	ENSCHIG00000017892		ENSCHIG00000019760	ENSCHIG00000014468				ENSCHIG00000021916		ENSCHIG00000012261	ENSCHIG00000006748				ENSCHIG00000003017	ENSCHIG00000024408	ENSCHIG00000015345			ENSCHIG00000006747		ENSCHIG00000006982			ENSCHIG00000017050				ENSCHIG00000012319	ENSCHIG00000022975	ENSCHIG00000008525							ENSCHIG00000009610
	ENSCHIG00000015310		ENSCHIG00000019651	ENSCHIG00000014381				ENSCHIG00000020657		ENSCHIG00000008561	ENSCHIG00000006215					ENSCHIG00000024247	ENSCHIG00000014170			ENSCHIG00000004013					ENSCHIG00000016403				ENSCHIG00000011768	ENSCHIG00000022881	ENSCHIG00000004013							ENSCHIG00000007611
	ENSCHIG00000014497		ENSCHIG00000018094	ENSCHIG00000011829				ENSCHIG00000020423		ENSCHIG00000002921	ENSCHIG00000005292					ENSCHIG00000024115	ENSCHIG00000012621			ENSCHIG00000000721					ENSCHIG00000016080				ENSCHIG00000010725	ENSCHIG00000022768								ENSCHIG00000007155
	ENSCHIG00000014471		ENSCHIG00000017476	ENSCHIG00000010808				ENSCHIG00000020079								ENSCHIG00000023933	ENSCHIG00000012593			ENSCHIG00000000483					ENSCHIG00000015981				ENSCHIG00000009552	ENSCHIG00000022508
	ENSCHIG00000014389		ENSCHIG00000017141	ENSCHIG00000009302				ENSCHIG00000019820								ENSCHIG00000023932	ENSCHIG00000012192								ENSCHIG00000015756				ENSCHIG00000000168	ENSCHIG00000022325
	ENSCHIG00000013943		ENSCHIG00000016679					ENSCHIG00000019384								ENSCHIG00000023929	ENSCHIG00000011036								ENSCHIG00000015112					ENSCHIG00000021778
	ENSCHIG00000013089		ENSCHIG00000015863					ENSCHIG00000018497								ENSCHIG00000023908	ENSCHIG00000005604								ENSCHIG00000014908¬†					ENSCHIG00000021647
	ENSCHIG00000012434		ENSCHIG00000014468					ENSCHIG00000018094								ENSCHIG00000023736									ENSCHIG00000014265					ENSCHIG00000020838
	ENSCHIG00000009619		ENSCHIG00000013900					ENSCHIG00000017736								ENSCHIG00000023670									ENSCHIG00000013422					ENSCHIG00000020477
	ENSCHIG00000006477		ENSCHIG00000012238					ENSCHIG00000017476								ENSCHIG00000023313									ENSCHIG00000012774					ENSCHIG00000020356
	ENSCHIG00000005194		ENSCHIG00000009302					ENSCHIG00000017141								ENSCHIG00000023248									ENSCHIG00000012261					ENSCHIG00000018871
			ENSCHIG00000008245					ENSCHIG00000016057								ENSCHIG00000023133									ENSCHIG00000011604					ENSCHIG00000018493
			ENSCHIG00000007371					ENSCHIG00000016012								ENSCHIG00000023034									ENSCHIG00000010049					ENSCHIG00000017810
			ENSCHIG00000004716					ENSCHIG00000015863								ENSCHIG00000023024									ENSCHIG00000009898					ENSCHIG00000016695
			ENSCHIG00000001191					ENSCHIG00000015683								ENSCHIG00000022450									ENSCHIG00000007588					ENSCHIG00000016583
								ENSCHIG00000015195								ENSCHIG00000021928									ENSCHIG00000003540					ENSCHIG00000016223
								ENSCHIG00000015066								ENSCHIG00000021831									ENSCHIG00000003405					ENSCHIG00000016062
								ENSCHIG00000014721								ENSCHIG00000021802									ENSCHIG00000001085					ENSCHIG00000015947
								ENSCHIG00000014598								ENSCHIG00000021633									ENSCHIG00000000624					ENSCHIG00000015374
								ENSCHIG00000012871								ENSCHIG00000021191														ENSCHIG00000015076
								ENSCHIG00000011982								ENSCHIG00000020966														ENSCHIG00000015009
								ENSCHIG00000011829								ENSCHIG00000020633														ENSCHIG00000014422
								ENSCHIG00000011442								ENSCHIG00000020433														ENSCHIG00000013779
								ENSCHIG00000011397								ENSCHIG00000020226														ENSCHIG00000013422
								ENSCHIG00000010634								ENSCHIG00000020053														ENSCHIG00000012530
								ENSCHIG00000010137								ENSCHIG00000019747														ENSCHIG00000012523
								ENSCHIG00000010109								ENSCHIG00000019714														ENSCHIG00000011978
								ENSCHIG00000009302								ENSCHIG00000019490														ENSCHIG00000011567
								ENSCHIG00000007326								ENSCHIG00000019325														ENSCHIG00000011468
								ENSCHIG00000006042								ENSCHIG00000018896														ENSCHIG00000011320
								ENSCHIG00000003536								ENSCHIG00000018413														ENSCHIG00000010988
								ENSCHIG00000000446								ENSCHIG00000018373														ENSCHIG00000010746
																ENSCHIG00000018353														ENSCHIG00000010446
																ENSCHIG00000018286														ENSCHIG00000008525
																ENSCHIG00000017651														ENSCHIG00000007966
																ENSCHIG00000017256														ENSCHIG00000007595
																ENSCHIG00000017200														ENSCHIG00000006608
																ENSCHIG00000017190														ENSCHIG00000006086
																ENSCHIG00000017111														ENSCHIG00000004013
																ENSCHIG00000016909														ENSCHIG00000003071
																ENSCHIG00000016625														ENSCHIG00000002321
																ENSCHIG00000016291														ENSCHIG00000001675
																ENSCHIG00000016051														ENSCHIG00000001173
																ENSCHIG00000015778														ENSCHIG00000001085
																ENSCHIG00000015392														ENSCHIG00000000425
																ENSCHIG00000015355
																ENSCHIG00000015112
																ENSCHIG00000014461
																ENSCHIG00000014393
																ENSCHIG00000013144
																ENSCHIG00000013114
																ENSCHIG00000012762
																ENSCHIG00000012593
																ENSCHIG00000011587
																ENSCHIG00000011521
																ENSCHIG00000011501
																ENSCHIG00000011239
																ENSCHIG00000010420
																ENSCHIG00000010215
																ENSCHIG00000009231
																ENSCHIG00000009158
																ENSCHIG00000009092
																ENSCHIG00000009090
																ENSCHIG00000006768
																ENSCHIG00000006703
																ENSCHIG00000005544
																ENSCHIG00000004685
																ENSCHIG00000003405
																ENSCHIG00000001689
																ENSCHIG00000001274
																ENSCHIG00000000721
																ENSCHIG00000000328
[truncated: 295 more columns]
